# Supplementary material for: Ecological Risk Evaluation and Removal of Emerging Pollutants in Urban Wastewater by a Hollow Fiber Forward Osmosis Membrane
Source: Membranes (Basel). 2022 Mar 4;12(3):293. doi: 10.3390/membranes12030293 (PMC8949913; doi:10.3390/membranes12030293)
Supplement: Supplementary file 1 [file membranes-12-00293-s001.zip]

Archive with 1 entries (1 files):
- membranes-1604665-supplementary.pdf
